# Supplementary material for: Comparative metabolism of cellulose, sophorose and glucose in Trichoderma reesei using high-throughput genomic and proteomic analyses
Source: Biotechnol Biofuels. 2014 Mar 21;7:41. doi: 10.1186/1754-6834-7-41 (PMC3998047; doi:10.1186/1754-6834-7-41)
Supplement: Additional file 9: Table S9 — Identified proteins from differential gel electrophoresis (DIGE) analysis between cellulose and glucose. [file 1754-6834-7-41-S9.xlsx]

## Sheet: CELX GLU
Condition	Spot no.	Protein ID	Description	Function	Prot Prophet	Sequence	Peptide Counts	MW	p. I. theory	FC*	Correlation
						Coverage		(kDa)
CELLULOSE	1	77579	aspartyl protease	proteolysis and peptidolysis	1	0.21	13 total, 8 distinct	42.43	4.74	ns	**
	2	111818	aspartyl protease	proteolysis and peptidolysis	1	0.11	3 total, 3 distinct	40.35	4.37	-3.80028	No
	3	77579	aspartyl protease	proteolysis and peptidolysis	1	0.2	11 total, 9 distinct	42.43	4.74	ns	**
	4	104664	Mitochondrial outer membrane and cell wall localized SUN family member required for mitochondrial autophagy	fatty acid biosynthesis	1	0.24	16 total, 9 distinct	45.49	5.22	ns	**
	5	22914	GH72 β-1 3-glucanosyltransferase	#N/A	1	0.14	6 total, 6 distinct	57.33	4.67	0.724555	Yes
	6	22914	GH72 β-1 3-glucanosyltransferase	#N/A	1	0.12	5 total, 5 distinct	57.33	4.67	0.724555	Yes
	7	123989	GH7 Cellobiohydrolase CBH1/CEL7a	cellulose binding	1	0.33	15 total, 14 distinct	54.11	4.6	9.44353	Yes
	8	22914	GH72 β-1 3-glucanosyltransferase	#N/A	1	0.19	9 total, 8 distinct	57.33	4.67	0.724555	Yes
	9	123989	GH7 Cellobiohydrolase CBH1/CEL7a	cellulose binding	1	0.18	15 total, 9 distinct	54.11	4.6	9.44353	Yes
	10	73638	CIP1	cellulose binding	0.99	0.08	4 total, 2 distinct	32.93	4.93	9.4765	Yes
	11	77942	GH72 β-1 3-glucanosyltransferase	#N/A	1	0.08	3 total, 3 distinct	52.1	4.83	2.56389	Yes
	12	73638	CIP1	cellulose binding	0.99	0.08	2 total, 2 distinct	32.93	4.93	9.4765	Yes
	13	77942	GH72 β-1 3-glucanosyltransferase	#N/A	1	0.11	5 total, 4 distinct	52.1	4.83	2.56389	Yes
	14	69863	Amidase	amidase activity	0.99	0.08	5 total, 3 distinct	59.87	5.12	-1.21968	No
	15	51365	Subtilisin-like protease PPRC1	proteolysis and peptidolysis	1	0.09	12 total, 7 distinct	93.38	5.12	3.2042	Yes
	16	81517	unknown protein	proteolysis and peptidolysis	0.98	0.09	24 total, 13 distinct	153.92	7.54	2.56824	Yes
	17	31248	Ribonuclease, T2 family	endoribonuclease activity	0.99	0.2	6 total, 4 distinct	33.4	4.96	ns	**
	18	51365	Subtilisin-like protease PPRC1	proteolysis and peptidolysis	0.99	0.11	11 total, 7 distinct	93.38	5.12	3.2042	Yes
	19	55319	GH54 α-L-arabinofuranosidase ABF3	alpha-N-arabinofuranosidase activity	1	0.23	10 total, 7 distinct	53.12	5.69	3.64902	Yes
	20	55319	GH54 α-L-arabinofuranosidase ABF3	alpha-N-arabinofuranosidase activity	1	0.09	6 total, 3 distinct	53.12	5.69	3.64902	Yes
	21	72567	GH6 Cellobiohydrolase CEL6A/CBH2	cellulose binding	0.99	0.06	3 total, 3 distinct	49.6	5.11	9.65524	Yes
	22	54242	GH55 β-1,3-glucanase	#N/A	1	0.02	2 total, 1 distinct	79.8	5.31	ns	**
	23	121127	GH3 β-xylosidase BXL1	carbohydrate metabolism	1	0.06	5 total, 3 distinct	87.1	5.52	9.16575	Yes
	24	73631	isoamyl alcohol oxidase	electron transport	0.94	0.03	1 total, 1 distinct	60.91	5.94	-5.31654	No
	25	55887	unknown protein, secreted	#N/A	0.68	0.03	2 total, 1 distinct	38.61	5.88	4.99658	Yes
	26	45717	GH47 α-1,2-mannosidase	membrane	0.65	0.04	1 total, 1 distinct	56.3	5.29	1.36775	Yes
	27	121127	GH3 β-xylosidase BXL1	carbohydrate metabolism	1	0.02	2 total, 1 distinct	87.19	5.52	9.16575	Yes
	28	121127	GH3 β-xylosidase BXL1	carbohydrate metabolism	1	0.04	3 total, 3 distinct	87.19	5.52	9.16575	Yes
	29	121127	GH3 β-xylosidase BXL1	carbohydrate metabolism	0.98	0.02	2 total, 1 distinct	87.19	5.52	9.16575	Yes
	30	121127	GH3 β-xylosidase BXL1	carbohydrate metabolism	0.85	0.04	4 total, 3 distinct	87.19	5.52	9.16575	Yes
	31	111849	GH30 endo-β-1,4-xylanase XYN4	lysosome organization and biogenesis	1	0.05	4 total, 3 distinct	52.84	5.73	7.84797	Yes
	32	121746	GH55 exo-1 3-β-glucanase GLUC78	#N/A	0.98	0.17	19 total, 10 distinct	83.09	5.82	2.79151	Yes
	33	121746	GH55 exo-1 3-β-glucanase GLUC78	#N/A	0.95	0.14	13 total, 8 distinct	83.09	5.82	2.79151	Yes
	34	110535	Regulation of HR towards crossover	mismatch repair	0.99	0.01	1 total, 1 distinct	36.4	6.93	-0.82328	No
	35	110534	unknown protein	#N/A	0.94	0.03	1 total, 1 distinct	29.85	8.95	ns	**
	36	22459	carboxypeptidase A	proteolysis and peptidolysis	1	0.36	22 total, 13 distinct	47.41	6.66	4.44462	Yes
GLUCOSE	37	121739	SSCRP	#N/A	1	0.33	3 total, 3 distinct	12.37	4.31	0.674388	No
	38	76155	acid phosphatase-like protein	hydrolase activity, acting on ester bonds	1	0.14	8 total, 5 distinct	47.8	5.59	1.15559	No
	39	73631	isoamyl alcohol oxidase	electron transport	1	0.11	9 total, 5 distinct	60.9	5.94	-5.31654	Yes
	40	73631	isoamyl alcohol oxidase	electron transport	1	0.19	23 total, 11 distinct	60.9	5.94	-5.31654	Yes
	41	73631	isoamyl alcohol oxidase	electron transport	1	0.21	16 total, 8 distinct	60.9	5.94	-5.31654	Yes
	42	51365	Subtilisin-like protease PPRC1	proteolysis and peptidolysis	1	0.09	6 total, 5 distinct	93.38	5.12	3.2042	No
	43	39942	GH17 glucan endo-1,3-β-glucosidase	glucan 1,3-beta-glucosidase activity	0.88	0.07	4 total, 2 distinct	42.21	4.48	ns	**
	44	39942	GH17 glucan endo-1,3-β-glucosidase	glucan 1,3-beta-glucosidase activity	1	0.27	14 total, 7 distinct	42.21	4.48	ns	**
	45	22914	GH72 β-1 3-glucanosyltransferase	#N/A	0.99	0.13	8 total, 5 distinct	57.33	4.67	0.724555	No
	46	73631	isoamyl alcohol oxidase	electron transport	1	0.16	12 total, 7 distinct	60.9	5.94	-5.31654	Yes
	47	73631	isoamyl alcohol oxidase	electron transport	1	0.1	7 total, 4 distinct	60.9	5.94	-5.31654	Yes
	48	51365	Subtilisin-like protease PPRC1	proteolysis and peptidolysis	1	0.09	11 total, 6 distinct	93.38	5.12	3.2042	No
	49	65406	cell wall glucanosyltransferase	carbohydrate metabolism	1	0.11	4 total, 3 distinct	29.14	4.86	0.669609	No
	50	65406	cell wall glucanosyltransferase	carbohydrate metabolism	1	0.11	3 total, 2 distinct	29.14	4.86	0.669609	No
	51	51365	Subtilisin-like protease PPRC1	proteolysis and peptidolysis	1	0.08	7 total, 5 distinct	93.38	5.12	3.2042	No
	52	51365	Subtilisin-like protease PPRC1	proteolysis and peptidolysis	1	0.12	10 total, 8 distinct	93.38	5.12	3.2042	No
	53	69863	Amidase	amidase activity	0.99	0.13	7 total, 5 distinct	59.87	5.12	-1.21968	Yes
	54	69863	Amidase	amidase activity	1	0.08	7 total, 4 distinct	59.87	5.12	-1.21968	Yes
	55	82235	GH31 α-glucosidase	carbohydrate metabolism	0.94	0.02	2 total, 2 distinct	98.54	6.27	4.14927	No
	56	73631	isoamyl alcohol oxidase	electron transport	1	0.2	21 total, 9 distinct	60.9	5.94	-5.31654	Yes
	57	73631	isoamyl alcohol oxidase	electron transport	1	0.32	56 total, 24 distinct	60.9	5.94	-5.31654	Yes
	58	73631	isoamyl alcohol oxidase	electron transport	1	0.2	30 total, 10 distinct	60.9	5.94	-5.31654	Yes
	59	82662	Epl1/Sm1	#N/A	1	0.41	25 total, 8 distinct	14.27	5.75	-2.97591	Yes
	60	121136	unique protein	#N/A	0.99	0.09	3 total, 3 distinct	44.33	6.03	ns	**
	61	73631	isoamyl alcohol oxidase	electron transport	1	0.3	49 total, 19 distinct	60.9	5.94	-5.31654	Yes
	62	121136	unique protein	#N/A	1	0.14	5 total, 4 distinct	44.36	6.03	ns	**
	63	76155	acid phosphatase-like protein	hydrolase activity, acting on ester bonds	1	0.13	13 total, 5 distinct	47.78	5.59	1.15559	Yes
	64	73631	isoamyl alcohol oxidase	electron transport	1	0.31	35 total, 17 distinct	60.9	5.94	-5.31654	Yes
* fold change according to RNAseq analysis
#N/A	not determined
ns	not significant at p<0.05
