# Supplementary material for: Comparative metabolism of cellulose, sophorose and glucose in Trichoderma reesei using high-throughput genomic and proteomic analyses
Source: Biotechnol Biofuels. 2014 Mar 21;7:41. doi: 10.1186/1754-6834-7-41 (PMC3998047; doi:10.1186/1754-6834-7-41)
Supplement: Additional file 10: Table S10 — Identified proteins from differential gel electrophoresis (DIGE) analysis between cellulose and sophorose. [file 1754-6834-7-41-S10.xlsx]

## Sheet: CEL X SOP
Condition	Spot no.	Protein ID	Description	Function	Prot Prophet	Sequence	Peptide Counts	MW	p. I. theory	FC*	Correlation
						Coverage		(kDa)
CELLULOSE	1	74156	aspartyl protease	proteolysis and peptidolysis	1	0.07	3 total, 2 distinct	42.69	4.78	ns	**
	2	73523	unknown protein with WSC domains	response to oxidative stress	1	0.02	2 total, 2 distinct	97.51	4.36	ns	**
	3	121127	GH3 β-xylosidase BXL1	carbohydrate metabolism	1	0.04	3 total, 3 distinct	87.19	5.52	ns	**
	4	124175	GH64 endo-1,3-β-glucanase	#N/A	0.98	0.1	4 total, 3 distinct	39.87	4.54	-5.63895	Yes
	5	123989	GH7 Cellobiohydrolase CBH1/CEL7a	cellulose binding	1	0.16	7 total, 5 distinct	54.11	4.6	ns	**
	6	22914	GH72 β-1 3-glucanosyltransferase	#N/A	1	0.13	15 total, 7 distinct	57.33	4.67	ns	**
	7	22914	GH72 β-1 3-glucanosyltransferase	#N/A	1	0.19	15 total, 6 distinct	57.33	4.67	ns	**
	8	66792	GH17 glucan endo-1,3-β-glucosidase	glucan 1,3-beta-glucosidase activity	1	0.1	5 total, 3 distinct	35.6	5.02	-0.571273	Yes
	9	122780	GH28 exo-rhamnogalacturonase RGX1	carbohydrate metabolism	1	0.11	9 total, 5 distinct	50.35	4.79	0.996616	Yes
	10	122081	GH7 Endo-β-1,4-glucanase EGL1/CEL7b	cellulose binding	1	0.09	6 total, 3 distinct	48.21	4.73	ns	**
	11	51365	Subtilisin-like protease PPRC1	proteolysis and peptidolysis	1	0.08	8 total, 5 distinct	93.38	5.12	-0.565865	Yes
	12	66792	GH17 glucan endo-1,3-β-glucosidase	glucan 1,3-beta-glucosidase activity	0.99	0.11	5 total, 3 distinct	35.6	5.02	-0.571273	Yes
	13	73638	CIP1	cellulose binding	0.9	0.04	2 total, 1 distinct	32.93	4.93	-0.488998	Yes
	14	66792	GH17 glucan endo-1,3-β-glucosidase	glucan 1,3-beta-glucosidase activity	0.72	0.16	5 total, 5 distinct	35.6	5.02	-0.571273	Yes
	15	31248	Ribonuclease, T2 family	endoribonuclease activity	0.99	0.08	2 total, 2 distinct	33.4	4.96	ns	**
	16	104461	Epoxide hydrolase	catalytic activity	1	0.19	9 total, 5 distinct	37.1	5.27	ns	**
	17	73643	GH61 polysaccharide monooxygenase CEL61a	cellulose binding	0.99	0.06	3 total, 2 distinct	35.51	5.29	-0.657725	Yes
	18	49081	GH74 Xyloglucanase CEL74a	cellulose binding	0.99	0.05	5 total, 4 distinct	87.13	5.42	-1.39706	Yes
	19	121127	GH3 β-xylosidase BXL1	carbohydrate metabolism	0.99	0.03	3 total, 2 distinct	87.19	5.52	ns	**
	20	66592	Fumarylacetoacetate (FAA) hydrolase	metabolism	0.85	0.04	1 total, 1 distinct	32.64	6	ns	**
	21	76155	acid phosphatase-like protein	hydrolase activity, acting on ester bonds	1	0.21	16 total, 7 distinct	47.79	5.59	-0.364281	Yes
	22	49081	GH74 Xyloglucanase CEL74a	cellulose binding	1	0.08	8 total, 6 distinct	87.13	5.42	-1.39706	Yes
	23	49081	GH74 Xyloglucanase CEL74a	cellulose binding	0.99	0.07	6 total, 5 distinct	87.13	5.42	-1.39706	Yes
	24	49081	GH74 Xyloglucanase CEL74a	cellulose binding	1	0.19	26 total, 13 distinct	87.13	5.42	-1.39706	Yes
	25	55887	unknown protein, secreted	#N/A	1	0.15	12 total, 4 distinct	38.62	5.88	-1.07843	Yes
	26	76155	acid phosphatase-like protein	hydrolase activity, acting on ester bonds	1	0.22	16 total, 8 distinct	47.79	5.59	-0.364281	Yes
	27	111849	GH30 endo-β-1,4-xylanase XYN4	lysosome organization and biogenesis	1	0.23	16 total, 7 distinct	52.85	5.73	-2.05627	Yes
	28	121127	GH3 β-xylosidase BXL1	carbohydrate metabolism	1	0.11	15 total, 8 distinct	87.19	5.52	ns	**
	29	121127	GH3 β-xylosidase BXL1	carbohydrate metabolism	1	0.1	11 total, 6 distinct	87.19	5.52	ns	**
	30	76672	GH3 β-glucosidase BGL1/CEL3a	carbohydrate metabolism	1	0.17	10 total, 9 distinct	78.43	6.38	-0.64259	Yes
	31	76672	GH3 β-glucosidase BGL1/CEL3a	carbohydrate metabolism	1	0.23	17 total, 13 distinct	78.43	6.38	-0.64259	Yes
SOPHOROSE	32	74060	SSCRP	#N/A	1	0.21	8 total, 6 distinct	28.08	4.99	-0.96733	No
	33	121464	GcvHGlycine cleavage system H protein (lipoate-binding)	glycine catabolism	0.99	0.07	1 total, 1 distinct	18.59	4.83	-0.460324	No
	34	4213	ribonuclease T2	endoribonuclease activity	1	0.11	3 total, 2 distinct	28.19	4.31	0.994946	Yes
	35	21609	Ubiquinol cytochrome reductase	ubiquinol-cytochrome-c reductase complex (sensu Eukaryota)	0.98	0.06	1 total, 1 distinct	25.37	8.17	ns	**
	36	122487	DNAse	#N/A	1	0.42	13 total, 5 distinct	17.94	4.52	ns	**
	37	65406	cell wall glucanosyltransferase	carbohydrate metabolism	1	0.26	10 total, 6 distinct	29.14	4.86	ns	**
	38	105956	GH13 α-amylase	oxidoreductase activity	1	0.27	16 total, 8 distinct	50.52	4.68	2.12864	Yes
	39	73638	CIP1	cellulose binding	1	0.19	10 total, 5 distinct	32.93	4.93	-0.488998	No
	40	121475	unique protein	#N/A	1	0.03	3 total, 2 distinct	75.83	4.9	0.244203	Yes
	41	64397	Ceramidase family protein, associated toCellulase signal transduction (PMID: 15288024)	#N/A	1	0.22	27 total, 11 distinct	78.35	4.96	0.935771	Yes
	42	69863	Amidase	amidase activity	1	0.15	11 total, 7 distinct	59.87	5.12	ns	**
	43	112018	unique protein	#N/A	1	0.16	4 total, 3 distinct	25.38	5.71	0.600223	Yes
	44	112018	unique protein	#N/A	1	0.05	1 total, 1 distinct	25.38	5.71	0.600223	Yes
	45	69863	Amidase	amidase activity	1	0.18	12 total, 8 distinct	59.87	5.12	ns	**
	46	73631	isoamyl alcohol oxidase	electron transport	0.94	0.06	3 total, 2 distinct	60.91	5.94	ns	**
	47	76155	acid phosphatase-like protein	hydrolase activity, acting on ester bonds	1	0.2	17 total, 7 distinct	47.79	5.59	-0.364281	No
	48	73631	isoamyl alcohol oxidase	electron transport	0.99	0.07	3 total, 2 distinct	60.91	5.94	ns	**
	49	73631	isoamyl alcohol oxidase	electron transport	1	0.07	3 total, 2 distinct	60.91	5.94	ns	**
	50	42919	ubiquitin fusion protein	protein modification	0.98	0.24	2 total, 2 distinct	8.3	6.79	ns	**
	51	121136	unique protein	#N/A	0.92	0.05	2 total, 2 distinct	44.37	6.03	ns	**
* fold change according to RNAseq analysis
#N/A	not determined
ns	not significant at p<0.05
